# Supplementary material for: Characteristics of a Rollable Dielectric Barrier Discharge Plasma and Its Effects on Spinach-Seed Germination
Source: Int J Mol Sci. 2023 Feb 27;24(5):4638. doi: 10.3390/ijms24054638 (PMC10002516; doi:10.3390/ijms24054638)
Supplement: Supplementary file 1 [file ijms-24-04638-s001.zip]

Archive with 1 entries (1 files):
- ijms-2198304-supplementary.pdf
